# Supplementary material for: Composition differences between organic and conventional meat: a systematic literature review and meta-analysis
Source: Br J Nutr. 2016 Mar 28;115(6):994–1011. doi: 10.1017/S0007114515005073 (PMC4838835; doi:10.1017/S0007114515005073)
Supplement: Supplementary file 1 [file S0007114515005073sup.zip]

Archive with 2 entries (2 files):
- S0007114515005073sup001.docx
- S0007114515005073sup002.docx
